# Supplementary material for: New insights into PSAT1 as a therapeutic target for myelodysplastic syndrome (MDS)
Source: PLoS One. 2024 Aug 26;19(8):e0309456. doi: 10.1371/journal.pone.0309456 (PMC11346733; doi:10.1371/journal.pone.0309456)
Supplement: S1 Table — (XLSX) [file pone.0309456.s002.xlsx]

## Sheet: Sheet1
	GSE63569	GSE114922	GSE183328	Total
MDS	12	82	19	113
Healthy	5	8	38	51
SF3B1 mutation	8	28	1	37
Male	9	47	26	82
Females	8	35	31	74
