# Supplementary material for: New insights into PSAT1 as a therapeutic target for myelodysplastic syndrome (MDS)
Source: PLoS One. 2024 Aug 26;19(8):e0309456. doi: 10.1371/journal.pone.0309456 (PMC11346733; doi:10.1371/journal.pone.0309456)
Supplement: S2 Table — (XLSX) [file pone.0309456.s003.xlsx]

## Sheet: Sheet1
ID	Disease Subtype	Study
A112	RARS	GSE114922
A114	RA	GSE114922
A116	RARS	GSE114922
A117	RAEB2	GSE114922
A118	RA	GSE114922
A119	RAEB1	GSE114922
A120	RARS	GSE114922
A121	RA	GSE114922
A122	RAEB2	GSE114922
A123	RARS	GSE114922
A124	RA	GSE114922
A125	RARS	GSE114922
A126	RA	GSE114922
A127	RARS	GSE114922
A128	RARS	GSE114922
A129	RAEB1	GSE114922
A130	RAEB2	GSE114922
A131	RAEB1	GSE114922
A132	RA	GSE114922
A134	RAEB2	GSE114922
A136	RAEB2	GSE114922
A138	RARS	GSE114922
A139	RARS	GSE114922
A140	RA	GSE114922
A141	RA	GSE114922
A142	RARS	GSE114922
A143	RA	GSE114922
A145	RA	GSE114922
A147	RARS	GSE114922
A148	RAEB2	GSE114922
A149	RARS	GSE114922
A150	RARS	GSE114922
A151	RARS	GSE114922
A153	RARS	GSE114922
A154	RARS	GSE114922
A155	RA	GSE114922
A156	RAEB1	GSE114922
A158	RARS	GSE114922
A161	RAEB1	GSE114922
A163	CMML	GSE114922
A164	RA	GSE114922
A165	RAEB2	GSE114922
A166	RARS	GSE114922
A167	RA	GSE114922
A168	RAEB2	GSE114922
A170	RARS	GSE114922
A171	RAEB1	GSE114922
A172	RAEB1	GSE114922
A173	CMML	GSE114922
A175	RAEB1	GSE114922
A176	CMML	GSE114922
A177	RARS	GSE114922
A178	RARS	GSE114922
A179	RA	GSE114922
A180	RAEB1	GSE114922
A181	RARS	GSE114922
A182	RAEB1	GSE114922
A183	RARS	GSE114922
A184	RAEB1	GSE114922
A185	RARS	GSE114922
A186	CMML	GSE114922
A187	RAEB2	GSE114922
A188	RARS	GSE114922
A189	RA	GSE114922
A190	RARS	GSE114922
A191	RAEB1	GSE114922
A192	RAEB2	GSE114922
A193	RA	GSE114922
A194	RA	GSE114922
A195	RAEB2	GSE114922
A196	RARS	GSE114922
A197	RA	GSE114922
A198	RAEB1	GSE114922
A199	RARS	GSE114922
A200	RAEB2	GSE114922
A203	RAEB2	GSE114922
A204	RAEB1	GSE114922
A205	RAEB1	GSE114922
A206	RAEB1	GSE114922
A207	RAEB2	GSE114922
A208	RARS	GSE114922
A209	RA	GSE114922
WT-a	RCMD	GSE63569
WT-b	RCMD	GSE63569
WT-c	RCMD	GSE63569
WT-d	RCMD	GSE63569
Mut-a	RARS	GSE63569
Mut-b	RARS	GSE63569
Mut-c	RCMD-RS	GSE63569
Mut-d	RCMD-RS	GSE63569
Mut-e	RARS	GSE63569
Mut-f	RCMD-RS	GSE63569
Mut-g	RCMD-RS	GSE63569
Mut-h	RARS	GSE63569
MDS_1	MDS-MLD	GSE183328
MDS_2	MDS-MLD	GSE183328
MDS_3	MDS-MLD	GSE183328
MDS_4	MDS-MLD	GSE183328
MDS_5	MDS-MLD	GSE183328
MDS_6	MDS-MLD	GSE183328
MDS_7	MDS-MLD	GSE183328
MDS_8	MDS-SLD	GSE183328
MDS_9	MDS-MLD	GSE183328
MDS_10	MDS-MLD	GSE183328
MDS_11	MDS-MLD	GSE183328
MDS_12	MDS-SLD	GSE183328
MDS_13	MDS-MLD	GSE183328
MDS_14	MDS-MLD	GSE183328
MDS_15	MDS-MLD	GSE183328
MDS_16	MDS-MLD	GSE183328
MDS_17	MDS-EB2	GSE183328
MDS_18	MDS-EB1	GSE183328
MDS_19	MDS-EB2	GSE183328
