# Supplementary material for: New insights into PSAT1 as a therapeutic target for myelodysplastic syndrome (MDS)
Source: PLoS One. 2024 Aug 26;19(8):e0309456. doi: 10.1371/journal.pone.0309456 (PMC11346733; doi:10.1371/journal.pone.0309456)
Supplement: S3 Table — (XLSX) [file pone.0309456.s004.xlsx]

## Sheet: S3 Table
genes	modules
EIF3L	M2
IGKC	M3
H1-4	M2
CA1	M1
LGMN	M1
H4C3	M2
HMOX1	M1
SLC25A6	M2
DNTT	M1
C1QB	M1
F13A1	M2
CSF1R	M1
MS4A6A	M1
C1QC	M1
ALAS2	M1
A2M	M1
AXL	M1
VCAM1	M1
JCHAIN	M3
IGLC2	M3
IRF8	M1
ENSG00000281181	M2
ENSG00000280800	M2
EPX	M1
CTSL	M1
CD5L	M1
CD14	M1
TIMD4	M1
MIR181A1HG	M2
IGSF6	M1
CD163	M1
TTN	M2
HLA-DQB1	Not.Correlated
THBS1	M2
HLA-DRB1	Not.Correlated
BLNK	M1
MT1X	M1
VSIG4	M1
GPX3	M1
TRIB2	M1
RPS4Y1	Not.Correlated
FOLR2	M1
IGLC3	M3
MPEG1	M1
CYBB	M1
FABP4	M1
CXCL12	M1
FCGR3A	M1
HLA-A	Not.Correlated
VPREB1	M1
ENSG00000259924	M2
C1QA	M1
YWHAE	M2
TUBB1	M2
DNASE1L3	M1
ENSG00000215156	M2
RNASE2CP	M2
MT-TC	M2
HLA-DQA1	Not.Correlated
DDX3Y	Not.Correlated
IGHM	M2
TMEM98	Not.Correlated
CCDC144BP	Not.Correlated
GPNMB	M1
FABP3	M1
LY86	M1
GIMAP4	M1
IGHG1	M3
FGD2	M1
ENSG00000288910	M2
CDH1	M1
TGFBI	M1
VCAN	M1
PRSS21	Not.Correlated
HLA-DRB5	Not.Correlated
TREML1	M2
CPM	M1
SLCO2B1	M1
NRP1	M1
PAX8-AS1	Not.Correlated
KDM5D	Not.Correlated
CCR1	M1
TXLNGY	Not.Correlated
G0S2	M1
AKAP12	M1
MT1E	M1
EBF1	M1
MT1G	M1
MALRD1	Not.Correlated
UGT3A2	M2
IGFBP4	M1
EIF1AY	Not.Correlated
CD180	M1
CD24	M1
SDC3	M1
RGL1	M1
S100A12	M1
GPR171	M2
IGHA1	M3
SIGLEC1	M1
PDK4	M1
IGKV4-1	M3
SPTB	M1
DEFA3	Not.Correlated
CHST15	M1
ENSG00000291236	M1
IGHG2	M3
DHRS9	M2
USP9Y	Not.Correlated
ENSG00000289283	M2
MME	M1
CD86	M1
SIGLEC9	M1
FEZ1	M1
LEF1	M1
SIGLEC7	M1
VPREB3	M1
UTY	Not.Correlated
ABCC3	M1
DLK1	Not.Correlated
CCR7	M2
LYVE1	M1
UBASH3A	M1
NAPSB	M1
HK3	M1
IGKV3-20	M3
XIST	Not.Correlated
TMIGD3	M1
PRKG1	Not.Correlated
CMKLR1	M1
RAG1	M1
GTSF1	Not.Correlated
PRKY	Not.Correlated
GFRA2	M1
MSR1	M1
C7	M1
PPARG	M1
SASH1	M1
IGHG3	M3
CEACAM6	M2
UCA1	Not.Correlated
UBXN10	M1
STAB2	M1
ZNF727	Not.Correlated
SYCP2	M1
KCNE5	M1
IGKV3-11	M3
POU2AF1	M1
CCR2	M1
PROK2	Not.Correlated
H1-1	M2
IRF4	M1
MMP9	Not.Correlated
C1QTNF4	M2
ADGRL4	M1
IGHGP	M3
ABLIM3	M1
ENSG00000289534	M2
ST6GALNAC1	M1
TTTY14	Not.Correlated
GPR34	M1
INMT	M1
IL33	M1
PLA2G7	M1
CLEC4OP	M2
PAX5	M1
EBI3	M1
SPIC	M1
CYP1B1	M1
ENSG00000289707	Not.Correlated
NEO1	M1
CCL8	M1
GSTM1	Not.Correlated
IGKV3-15	M3
IGLV3-21	M3
KBTBD12	Not.Correlated
ME1	M1
TIFAB	M1
SIGLEC12	M1
MTDHP3	Not.Correlated
MS4A1	M1
ITGAD	M1
LINC02470	Not.Correlated
IGLV2-11	M3
FAM83A	Not.Correlated
ENSG00000289361	M2
GRTP1	M1
IGFBP5	M1
MMP19	M1
PDCD1LG2	M1
IFI27	M1
KDR	M1
LINC01291	Not.Correlated
LPL	M1
ZFY	Not.Correlated
LINC03070	M1
ACSM5	M1
PRG3	M1
IGLV2-8	M3
MMP8	M1
PAX8	Not.Correlated
CHMP1B2P	Not.Correlated
TCL1A	Not.Correlated
ARPP21	M1
MRO	M1
FCRLA	M3
IGLV3-25	M3
BPI	Not.Correlated
LINC00923	Not.Correlated
FPR3	M1
LINC01036	Not.Correlated
DPP10	Not.Correlated
CHI3L1	Not.Correlated
RBP1	M1
IGLV3-1	M3
CCL13	M1
LINC01013	M1
SLC1A6	M1
VMO1	M1
IGLV6-57	M3
HBM	Not.Correlated
HS3ST2	M1
FIGN	Not.Correlated
PRDM16-DT	M1
KCNMA1	M1
GPR182	M1
PID1	M1
FHDC1	Not.Correlated
DAAM2	M1
FCGR3B	M1
GPAT2	Not.Correlated
SH2D1A	Not.Correlated
ANKRD18B	Not.Correlated
ENSG00000286619	Not.Correlated
COL4A5	Not.Correlated
LINC01226	M1
ENSG00000234156	Not.Correlated
ENSG00000229855	Not.Correlated
IGLV4-69	M3
PDZRN4	Not.Correlated
NUDT3	M2
IGHA2	M3
CD300E	M1
RND3	M1
CDH7	Not.Correlated
COL6A5	Not.Correlated
KCNJ5	M1
RAC3	M2
KRT13	Not.Correlated
IGLV3-10	M3
IGKV1-9	M3
ENSG00000289417	M2
ACVRL1	M1
SLC52A3	Not.Correlated
DTX1	M1
INPP5J	Not.Correlated
CCDC144A	Not.Correlated
TMSB4Y	Not.Correlated
TSPO2	Not.Correlated
TCN1	M1
RAG2	M1
ARSL	Not.Correlated
TCEAL2	M1
COL4A1	M1
IGHG4	M3
PRR16	M1
PNMA8A	Not.Correlated
ENSG00000289270	Not.Correlated
SCN3A	M1
ICAM5	M2
CRISP3	M1
NPY	M1
IGLV3-19	M3
IFIT1B	M3
ATP6V0D2	M1
DPEP3	Not.Correlated
CDH9	Not.Correlated
OPALIN	M1
PRR7	M2
AVP	M2
CLEC4M	M1
IGKV1-17	M3
TTTY10	Not.Correlated
CRMA	M2
FCRL5	M3
EDNRB	M1
CCN2	M1
CD163L1	M1
FCGBP	M1
TCL6	M1
FCN2	M1
MANCR	M1
IGLV7-46	M3
PSPHP1	Not.Correlated
ZAN	Not.Correlated
CYGB	M1
EMC6	M2
ENSG00000284931	M1
LTC4S	M2
GLDN	M1
COL1A2	M1
ANKRD26P3	Not.Correlated
DIRAS3	Not.Correlated
LINC01645	M1
LINC00278	Not.Correlated
HBG1	M1
PHOSPHO1	M1
ZNF839P1	Not.Correlated
SH2D4B	M1
ENSG00000287516	M1
BCORP1	Not.Correlated
PCSK2	M1
ENSG00000260197	Not.Correlated
LKAAEAR1	M2
IGLV8-61	M3
IGSF21	M1
ENSG00000260592	M1
RNF212	Not.Correlated
ENSG00000227242	Not.Correlated
IGLC7	M3
CD209	M1
IGLL5	M3
SOX18	M2
CCL24	M1
DCN	M1
GPATCH4	M2
ENSG00000291034	Not.Correlated
OR2C3	Not.Correlated
ENSG00000260271	M1
LINC02202	M1
MT1H	M1
OXT	M2
ENSG00000253853	Not.Correlated
NOVA1	Not.Correlated
SYNDIG1	M1
ENSG00000262049	M2
CXCR1	Not.Correlated
FOLR3	Not.Correlated
LBP	M1
ENSG00000289988	M1
ENSG00000279692	M2
KIFC2	M2
